# Supplementary material for: Prevalence of ESBL-Producing Escherichia coli on Neck Skin in Slaughtered Broilers Raised on Conventional, Antibiotic-Free, and Organic Farms
Source: Pathogens. 2025 Dec 10;14(12):1265. doi: 10.3390/pathogens14121265 (PMC12736069; doi:10.3390/pathogens14121265)
Supplement: Supplementary file 1 [file pathogens-14-01265-s001.zip]

Archive with 1 entries (1 files):
- pathogens-4016267-supplementary.xlsx
