# Supplementary material for: Prevalence of ESBL-Producing Escherichia coli on Neck Skin in Slaughtered Broilers Raised on Conventional, Antibiotic-Free, and Organic Farms
Source: Pathogens. 2025 Dec 10;14(12):1265. doi: 10.3390/pathogens14121265 (PMC12736069; doi:10.3390/pathogens14121265)
Supplement: Supplementary file 1 [file pathogens-14-01265-s001.zip › pathogens-4016267-supplementary.xlsx]

## Sheet: Foglio1
Table S1. Distribution of minimum inhibitory concentrations (MICs) of E. coli isolates from MacConkey agar (n = 358) obtained using the EUVSEC panel. Percentages are shown in brackets. The grey-shaded areas indicate the range of concentrations tested for each antimicrobial. Black vertical bars indicate the epidemiological cut-off values (ECOFFs), according to the EFSA report (2024) [40].
ANTIBIOTIC MOLECULE	MIC values (mg/L)
	ECOFF	≤ 0.015	0.03	0.06	0.12	0.25	0.5	1	2	4	8	16	32	64	128	256	512	1024
Ampicillin (AMP)	8							23 (6.4)	96 (26.8)	50 (14.0)	3 (0.8)	5 (1.4)	1 (0.3)	180 (50.3)
Azithromycin (AZI)	16								90 (25.1)	174 (48.6)	81 (22.6)	5 (1.4)	7 (2.0)	1 (0.3)
Cefotaxime (FOT)	0.25					341 (95.3)	5 (1.4)	4 (1.1)	4 (1.1)	4 (1.1)
Ciprofloxacin (CIP)	0.06	145 (40.5)	14 (3.9)	11 (3.1)	31 (8.7)	73 (20.4)	10 (2.8)	9 (2.5)	3 (0.8)	13 (3.6)	49 (13.7)
Ceftazidime (TAZ)	0.5						343 (95.8)	3 (0.8)	8 (2.3)	3 (0.8)	1 (0.3)
Chloramphenicol (CHL)	16										303 (84.6)	6 (1.7)	9 (2.5)	8 (2.3)	32 (8.9)
Meropenem (MEM)	0.125		356 (99.4)	1 (0.3)	1 (0.3)	0	0	0	0	0	0	0
Nalidixic acid (NAL)	8									174 (48.6)	11 (3.1)	8 (2.3)	15 (4.2)	20 (5.5)	130 (36.3)
Trimethoprim (TMP)	2					179 (50.0)	51 (14.2)	6 (1.7)	1 (0.3)	2 (0.6)	1 (0.3)	0	118 (32.9)
Tigecycline (TGC)	0.5					241 (67.3)	104 (29.1)	13 (3.6)	0	0	0
Tetracycline (TET)	8								188 (52.5)	6 (1.7)	1 (0.3)	1 (0.3)	15 (4.2)	147 (41.0)
Colistin (COL)	2							349 (97.4)	7 (2.0)	1 (0.3)	1 (0.3)	0
Gentamicin (GEN)	2						254 (70.9)	89 (24.9)	4 (1.1)	6 (1.7)	1 (0.3)	0	4 (1.1)
Sulfamethoxazole (SMX)	64										126 (35.2)	18 (5.0)	10 (2.8)	3 (0.8)	2 (0.6)	1 (0.3)	1 (0.3)	197 (55.0)
